# Supplementary material for: Cellular and Network Mechanisms May Generate Sparse Coding of Sequential Object Encounters in Hippocampal-Like Circuits
Source: eNeuro. 2019 Aug 19;6(4):ENEURO.0108-19.2019. doi: 10.1523/ENEURO.0108-19.2019 (PMC6709220; doi:10.1523/ENEURO.0108-19.2019)
Supplement: Extended Data 1 — MATLAB code for iEIF model. iEIF.zip contains the following files: iEIF.m is the main model file; h_inf.m is the Boltzman equation file (this equation is also present in iEIF.m); vline.m is a function file used to draw lines on the subplot figures. Download Extended Data 1, ZIP file. [file sup_enu-eN-NWR-0108-19-s04.zip]

Archive with 4 entries (3 files):
- iEIF/
- iEIF/h_inf.m
- iEIF/iEIF.m
- iEIF/vline.m
