# Supplementary material for: Cellular and Network Mechanisms May Generate Sparse Coding of Sequential Object Encounters in Hippocampal-Like Circuits
Source: eNeuro. 2019 Aug 19;6(4):ENEURO.0108-19.2019. doi: 10.1523/ENEURO.0108-19.2019 (PMC6709220; doi:10.1523/ENEURO.0108-19.2019)
Supplement: Extended Data 1 — MATLAB code for iEIF model. iEIF.zip contains the following files: iEIF.m is the main model file; h_inf.m is the Boltzman equation file (this equation is also present in iEIF.m); vline.m is a function file used to draw lines on the subplot figures. Download Extended Data 1, ZIP file. [file sup_enu-eN-NWR-0108-19-s04.zip › iEIF/h_inf.m]

function aH = h_inf(V)
Vi = -63;     % Sodium inactivation reversal potential (mV)
ki = 6;       % Inactivation slope
aH = 1./(1+exp((V-Vi)/ki));
end
