# Supplementary material for: Cellular and Network Mechanisms May Generate Sparse Coding of Sequential Object Encounters in Hippocampal-Like Circuits
Source: eNeuro. 2019 Aug 19;6(4):ENEURO.0108-19.2019. doi: 10.1523/ENEURO.0108-19.2019 (PMC6709220; doi:10.1523/ENEURO.0108-19.2019)
Supplement: Extended Data 1 — MATLAB code for iEIF model. iEIF.zip contains the following files: iEIF.m is the main model file; h_inf.m is the Boltzman equation file (this equation is also present in iEIF.m); vline.m is a function file used to draw lines on the subplot figures. Download Extended Data 1, ZIP file. [file sup_enu-eN-NWR-0108-19-s04.zip › iEIF/vline.m]

function hhh=vline(x,in1,in2)
% function h=vline(x, linetype, label)

%set(0,'defaultLineLineWidth',1.2); 
% 
% Draws a vertical line on the current axes at the location specified by 'x'.  Optional arguments are
% 'linetype' (default is 'r:') and 'label', which applies a text label to the graph near the line.  The
% label appears in the same color as the line.
%
% The line is held on the current axes, and after plotting the line, the function returns the axes to
% its prior hold state.
%
% The HandleVisibility property of the line object is set to "off", so not only does it not appear on
% legends, but it is not findable by using findobj.  Specifying an output argument causes the function to
% return a handle to the line, so it can be manipulated or deleted.  Also, the HandleVisibility can be 
% overridden by setting the root's ShowHiddenHandles property to on.
%
% h = vline(42,'g','The Answer')
%
% returns a handle to a green vertical line on the current axes at x=42, and creates a text object on
% the current axes, close to the line, which reads "The Answer".
%
% vline also supports vector inputs to draw multiple lines at once.  For example,
%
% vline([4 8 12],{'g','r','b'},{'l1','lab2','LABELC'})
%
% draws three lines with the appropriate labels and colors.
% 
% By Brandon Kuczenski for Kensington Labs.
% brandon_kuczenski@kensingtonlabs.com
% 8 November 2001

if length(x)>1  % vector input
    for I=1:length(x)
        switch nargin
        case 1
            linetype='r:';
            label='';
        case 2
            if ~iscell(in1)
                in1={in1};
            end
            if I>length(in1)
                linetype=in1{end};
            else
                linetype=in1{I};
            end
            label='';
        case 3
            if ~iscell(in1)
                in1={in1};
            end
            if ~iscell(in2)
                in2={in2};
            end
            if I>length(in1)
                linetype=in1{end};
            else
                linetype=in1{I};
            end
            if I>length(in2)
                label=in2{end};
            else
                label=in2{I};
            end
        end
        h(I)=vline(x(I),linetype,label);
        set(h,'LineWidth',1)  % was 0.1
    end
else
    switch nargin
    case 1
        linetype='r:';
        label='';
    case 2
        linetype=in1;
        label='';
    case 3
        linetype=in1;
        label=in2;
    end

    
    
    
    g=ishold(gca);
    hold on

    y=get(gca,'ylim');
    h=plot([x x],y,linetype);
    if length(label)
        xx=get(gca,'xlim');
        xrange=xx(2)-xx(1);
        xunit=(x-xx(1))/xrange;
        if xunit<0.8
            text(x+0.01*xrange,y(1)+0.1*(y(2)-y(1)),label,'color',get(h,'color'))
        else
            text(x-.05*xrange,y(1)+0.1*(y(2)-y(1)),label,'color',get(h,'color'))
        end
    end     

    if g==0
    hold off
    end
    set(h,'tag','vline','handlevisibility','off')
   
end % else

if nargout
    hhh=h;
end
